# Supplementary material for: Correlates of Taxane-Induced Neuropathy, an Electronic Health Record Based Observational Study
Source: Cancers (Basel). 2023 Jan 26;15(3):754. doi: 10.3390/cancers15030754 (PMC9952888; doi:10.3390/cancers15030754)
Supplement: Supplementary file 1 [file cancers-15-00754-s001.zip]

Archive with 1 entries (1 files):
- cancers-2135375-supplementary.pdf
